# Supplementary material for: Cardiovascular magnetic resonance imaging characteristics of a myocardial metastatic melanoma
Source: Eur Heart J Cardiovasc Imaging. 2023 Nov 22;25(5):e154. doi: 10.1093/ehjci/jead326 (PMC11057919; doi:10.1093/ehjci/jead326)
Supplement: jead326_Supplementary_Data [file jead326_supplementary_data.zip]

Archive with 3 entries (3 files):
- Cardiac melanoma_LAX_CMR.avi
- Cardiac melanoma_LAX_TTE.avi
- Cardiac melanoma_SAX_CMR.avi
